# Supplementary material for: Almost Nobody Is Using ChatGPT to Write Academic Science Papers (Yet)
Source: Big Data Cogn Comput. Author manuscript; Available in PMC 2025 Aug 28. (PMC12382442; doi:10.3390/bdcc8100133)
Supplement: Supplemental Data [file NIHMS2084804-supplement-Supplemental_Data.zip]

Archive with 3 entries (3 files):
- Supplemental Table S1.xlsx
- Supporting Materials Data Explainer.pdf
- SupportingDataGPTtextAnalysis.RData
