# Supplementary material for: Almost Nobody Is Using ChatGPT to Write Academic Science Papers (Yet)
Source: Big Data Cogn Comput. Author manuscript; Available in PMC 2025 Aug 28. (PMC12382442; doi:10.3390/bdcc8100133)
Supplement: Supplemental Data [file NIHMS2084804-supplement-Supplemental_Data.zip › Supplemental Table S1.xlsx]

## Sheet: Sheet1
Test Set #	GPT Version	Human data/task		% assigned GPT	Text from	Prompt
9	3.5	Intro / Grammar		31	IJMS	This text is the Introduction to a scientific paper. Improve the grammar and style to increase the paper's impact. Do not do anything with the numbers in brackets; they are references. Also, do not provide any text other than the Introduction section, and do not write Introduction at the start..., introduction_text)
8	4	Intro / Improve		59	IJMS	Improve the quality and presentation of this text so it could be used as the Introduction to a paper in a scientific journal. Do not do anything with the numbers in brackets; they are references. Also, do not provide any text other than the Introduction section, and do not write Introduction at the start..., introduction_text)
7	3.5	Intro / Improve		67	Cancers	Improve the quality and presentation of this text so it could be used as the Introduction to a paper in a biomedical journal. Do not do anything with the numbers in brackets; they are references. Also, do not provide any text other than the Introduction section, and do not write Introduction at the start..., introduction_text)
6	3.5	Intro / Improve		70	Materials	Improve the quality and presentation of this text so it could be used as the Introduction to a paper in a biomedical journal. Do not do anything with the numbers in brackets; they are references. Also, do not provide any text other than the Introduction section, and do not write Introduction at the start..., introduction_text)
5	4	Intro/ Improve		73	Molecules	Write an introduction for a scientific paper based on the information below. The numbers in brackets are citations. Keep all the citation numbers the same if you cite the identical facts. [Intro here.]
4	3.5	Intro/ Write new		87	Sensors	Use the information below to write a new five paragraph introduction for a scientific paper. Do not reuse the text provided verbatim. The numbers in brackets are references; keep only the ones in your document when you use the same information. Also, do not provide any text other than the Introduction section, and do not write Introduction at the start..., introduction_text)
3	4	Abstr./Write intro		88	Molecules	Writing as a scientist, please generate a multi-paragraph introduction for a publication that is based on the following abstract: [abstract here.]
2	3.5	Abstr. /Write intro		87	Molecules	Writing as a scientist, please generate a multi-paragraph introduction for a publication that is based on the following abstract: [abstract here.]
1	3.5	Title / Write Intro		89	IJMS	Writing as a scientist, please generate a multi-paragraph introduction for a publication that is based on the following title: [title here]
Training Data	3.5	Intro/Write, No Plagiarise		91	All 10 journals	Use the text below to write a new introduction for a scientific paper. Your introduction should be about four paragraphs long. Do not plagiarise the original text. The numbers in brackets are references; keep only the ones in your document when you use the same information. Also, do not provide any text other than the Introduction section, and do not write Introduction at the start..., introducti…
